# Supplementary material for: Language Contact in Bilingual Brains: Formal Features in the Mental Representation of English–Spanish Bilingual Children
Source: Behav Sci (Basel). 2026 Jun 4;16(6):923. doi: 10.3390/bs16060923 (PMC13295466; doi:10.3390/bs16060923)
Supplement: Supplementary file 1 [file behavsci-16-00923-s001.zip]

Archive with 1 entries (1 files):
- behavsci-4251971-supplementary.pdf
